# Supplementary material for: Metabolite profiling of the fermentation process of "yamahai-ginjo-shikomi" Japanese sake
Source: PLoS One. 2018 Jan 3;13(1):e0190040. doi: 10.1371/journal.pone.0190040 (PMC5752023; doi:10.1371/journal.pone.0190040)
Supplement: S1 Table — This material shows shikomi-haigo, alcohol concentration, glucose concentration, and nihonshudo (sake metre value) of sake_1 and sake_2 (XLSX) [file pone.0190040.s001.xlsx]

## Sheet: Sheet1
S1Table. Shikomi-haigo, alcohol concentration, glucose concentration, and nihonshudo (sake metre value) in sake_1 and sake_2
shikomi haigo
Sake_1
	Starter	Soe	Naka	Tome	Oimizu	Total
total rice (kg)	15	42	76	117		250
steamed rice (kg)	10	30	60	97		197
malted rice(kg)	5	12	16	20		53
water (L)	18	49	100	172	8	347
Sake_2
	Starter	Soe	Naka	Tome	Oimizu	Total
total rice (kg)	11	34	60	95		200
steamed rice (kg)	7	24	48	80		159
malted rice(kg)	4	10	12	15		41
water (L)	12	40	80	138	10	280
Alcohol concentration (%)				Glucose concentration (%)				Nihonshudo (sake metre value)
Days	Sake_1	Sake_2		Days	Sake_1	Sake_2		Days	Sake_1	Sake_2
1				1				1
2				2				2
3				3				3
4	3.2			4	5.4	6.6		4	5.81	7.87
5		4.2		5	5.3			5	6.01
6	4.4	6.5		6	5.5	6.3		6	6.05	7.39
7		6.09		7	5.1			7	5.78
8	6.2	7.11		8	4.8	5.7		8	5.34	6.39
9		9		9	4.4			9	4.88
10	8			10		4.7		10		5.21
11	8.8	9.6		11	3.6	4.1		11	3.79	4.52
12		10.4		12	3.3			12	3.41
13	9.9	10.9		13	3	3.5		13	-30.27	3.85
14		11.5		14	2.9			14	-27.82
15	11	12		15	2.7	3		15	-25.52	-31.47
16		12.5		16	2.8			16	-23.71
17	11.8			17		2.9		17		-26.77
18		13.3		18	2.7			18	-20.27
19	12.8	13.6		19	2.6	2.7		19	-18.86	-22.6
20	13.4	13.8		20	2.7	2.6		20	-17.51	-20.66
21		14.2		21	2.7			21	-16.61
22	13.9	14.5		22	2.6	2.5		22	-15.64	-17.76
23		14.6		23	2.6			23	-14.7
24	14.4			24		2.4		24		-15.3
25		14.9		25	2.6			25	-13.16
26	15	15.1		26	2.6	2.3		26	-12.62	-13.28
27		15.3		27	2.6			27	-12.01
28	15.5	15.3		28	2.6	2.3		28	-11.17	-11.46
29	15.7	15.4		29	2.6	2.2		29	-10.56	-10.43
30		15.74		30	2.6			30	-9.97
31	15.9			31		2.2		31		-8.59
32	16	15.9		32	2.6	2.1		32	-8.75	-7.74
33	16.2	15.7		33	2.6	2.1		33	-8.2	-7.28
34	16.3	15.9		34	2.5	2.1		34	-7.98	-6.63
